# Supplementary material for: Carbon Nanotubes Interconnected NiCo Layered Double Hydroxide Rhombic Dodecahedral Nanocages for Efficient Oxygen Evolution Reaction
Source: Nanomaterials (Basel). 2022 Mar 20;12(6):1015. doi: 10.3390/nano12061015 (PMC8951491; doi:10.3390/nano12061015)
Supplement: Supplementary file 1 [file nanomaterials-12-01015-s001.zip]

Archive with 1 entries (1 files):
- nanomaterials-1615441-supplementary.pdf
